# Supplementary material for: The Escherichia coli Amino Acid Uptake Protein CycA: Regulation of Its Synthesis and Practical Application in l-Isoleucine Production
Source: Microorganisms. 2022 Mar 17;10(3):647. doi: 10.3390/microorganisms10030647 (PMC8948829; doi:10.3390/microorganisms10030647)
Supplement: Supplementary file 1 [file microorganisms-10-00647-s001.zip]

Archive with 1 entries (1 files):
- microorganisms-1634508-supplementary.pdf
